# Supplementary material for: On merging Acer sections Rubra and Hyptiocarpa: Molecular and morphological evidence
Source: PhytoKeys. 2017 Sep 18;(86):9–42. doi: 10.3897/phytokeys.86.13532 (PMC5624197; doi:10.3897/phytokeys.86.13532)
Supplement: XML Treatment for Acer sect. Rubra [file phytokeys.86.13532-treatment1.xml]

<!DOCTYPE tp:taxon-treatment
  PUBLIC "-//TaxonX//DTD Taxonomic Treatment Publishing DTD v0 20100105//EN" "tax-treatment-NSO.dtd">
<tp:taxon-treatment xmlns:tp="http://www.plazi.org/taxpub"><tp:treatment-meta><kwd-group><label>Taxon classification</label><kwd><named-content xmlns:xlink="http://www.w3.org/1999/xlink" content-type="kingdom">Plantae</named-content></kwd><kwd><named-content xmlns:xlink="http://www.w3.org/1999/xlink" content-type="order">Sapindales</named-content></kwd><kwd><named-content xmlns:xlink="http://www.w3.org/1999/xlink" content-type="family">Sapindaceae</named-content></kwd></kwd-group><mixed-citation publication-type="journal"><person-group><name><surname>Harris</surname><given-names>AJ</given-names></name><name><surname>Chen</surname><given-names>Yousheng</given-names></name><name><surname>Olsen</surname><given-names>Richard T.</given-names></name><name><surname>Lutz</surname><given-names>Sue</given-names></name><name><surname>Wen</surname><given-names>Jun</given-names></name></person-group><article-title>On merging <italic><tp:taxon-name><tp:taxon-name-part taxon-name-part-type="genus" reg="Acer">Acer</tp:taxon-name-part></tp:taxon-name></italic> sections <italic><tp:taxon-name><tp:taxon-name-part taxon-name-part-type="genus" reg="Rubra">Rubra</tp:taxon-name-part></tp:taxon-name></italic> and <italic><tp:taxon-name><tp:taxon-name-part taxon-name-part-type="genus" reg="Hyptiocarpa">Hyptiocarpa</tp:taxon-name-part></tp:taxon-name></italic>: Molecular and morphological evidence</article-title><source>PhytoKeys</source><day>18</day><month>9</month><year>2017</year><volume>2017</volume><issue>86</issue><fpage>9</fpage><lpage>42</lpage><pub-id pub-id-type="doi">10.3897/phytokeys.86.13532</pub-id></mixed-citation></tp:treatment-meta><tp:nomenclature><tp:taxon-name>
            <tp:taxon-name-part taxon-name-part-type="genus" reg="Acer">Acer</tp:taxon-name-part>
            <tp:taxon-name-part taxon-name-part-type="infraspecific-rank">sect.</tp:taxon-name-part>
            <tp:taxon-name-part taxon-name-part-type="section" reg="Rubra">Rubra</tp:taxon-name-part>
          </tp:taxon-name><tp:taxon-authority>Pax, Bot. Jahrb. Syst. 6: 326. 1885.</tp:taxon-authority><tp:nomenclature-citation-list><tp:nomenclature-citation><tp:taxon-name>
                <tp:taxon-name-part taxon-name-part-type="genus" reg="Acer">Acer</tp:taxon-name-part> <tp:taxon-name-part taxon-name-part-type="infraspecific-rank">sect.</tp:taxon-name-part> <tp:taxon-name-part taxon-name-part-type="section" reg="Hyptiocarpa">Hyptiocarpa</tp:taxon-name-part></tp:taxon-name><comment>W.P. Fang, Acta Phytotax. Sin. 11: 172. 1966.</comment></tp:nomenclature-citation><tp:nomenclature-citation><tp:taxon-name>
                <tp:taxon-name-part taxon-name-part-type="genus" reg="Acer">Acer</tp:taxon-name-part> <tp:taxon-name-part taxon-name-part-type="infraspecific-rank">sect.</tp:taxon-name-part> <tp:taxon-name-part taxon-name-part-type="section" reg="Laurina">Laurina</tp:taxon-name-part></tp:taxon-name><comment>Ogata, Bull. Tokyo Univ. Forests 63: 151. 1967.#</comment></tp:nomenclature-citation></tp:nomenclature-citation-list></tp:nomenclature><tp:treatment-sec sec-type="type species" id="SECID0EBBAK"><title>Type species.</title><p>
            <italic><tp:taxon-name><tp:taxon-name-part taxon-name-part-type="genus" reg="Acer">Acer</tp:taxon-name-part> <tp:taxon-name-part taxon-name-part-type="species" reg="rubrum">rubrum</tp:taxon-name-part></tp:taxon-name></italic> Linnaeus.</p></tp:treatment-sec><tp:treatment-sec sec-type="description" id="SECID0ESBAK"><title>Description.</title><p>Trees, deciduous or evergreen, with labile sex expression ranging from monoecy to dioecy (possibly exclusively dioecious in <italic><tp:taxon-name><tp:taxon-name-part taxon-name-part-type="genus" reg="Acer">A.</tp:taxon-name-part> <tp:taxon-name-part taxon-name-part-type="species" reg="pycnanthum">pycnanthum</tp:taxon-name-part></tp:taxon-name></italic>). Wood distinctly ring-porous, rays 1-4(10) cells wide. Bud scales imbricate, decussate, in pairs of 4-11. Leaves entire, unlobed, or 3- or 5- lobed, elliptic to ovate, toothed or entire, glaucous to blue-colored beneath; cuticular waxes of leaves comprising a smooth layer on the adaxial surface and bearing membranous platelets and wax splatter features abaxially; primary veins 1 or 3, 5 in 5-lobed individuals of <italic><tp:taxon-name><tp:taxon-name-part taxon-name-part-type="genus" reg="Acer">A.</tp:taxon-name-part> <tp:taxon-name-part taxon-name-part-type="species" reg="saccharinum">saccharinum</tp:taxon-name-part></tp:taxon-name></italic>; petioles sometimes turning red (e.g., new growth, late season). Inflorescences axillary (rarely terminal) from leafless buds, usually emerging before leaves, paniculate thyrses, racemes, or umbels. Sepals 5. Petals 0 or 5, red, red-green, or green when present. Stamens 5-12, inserted on (<italic><tp:taxon-name><tp:taxon-name-part taxon-name-part-type="genus" reg="Acer">A.</tp:taxon-name-part> <tp:taxon-name-part taxon-name-part-type="species" reg="laurinum">laurinum</tp:taxon-name-part></tp:taxon-name></italic> and <italic><tp:taxon-name><tp:taxon-name-part taxon-name-part-type="genus" reg="Acer">A.</tp:taxon-name-part> <tp:taxon-name-part taxon-name-part-type="species" reg="pinnatinervium">pinnatinervium</tp:taxon-name-part></tp:taxon-name></italic>) or outside of staminal disk, disk sometimes reduced or absent (<italic><tp:taxon-name><tp:taxon-name-part taxon-name-part-type="genus" reg="Acer">A.</tp:taxon-name-part> <tp:taxon-name-part taxon-name-part-type="species" reg="rubrum">rubrum</tp:taxon-name-part></tp:taxon-name></italic>, <italic><tp:taxon-name><tp:taxon-name-part taxon-name-part-type="genus" reg="Acer">A.</tp:taxon-name-part> <tp:taxon-name-part taxon-name-part-type="species" reg="saccharinum">saccharinum</tp:taxon-name-part></tp:taxon-name></italic>, <italic><tp:taxon-name><tp:taxon-name-part taxon-name-part-type="genus" reg="Acer">A.</tp:taxon-name-part> <tp:taxon-name-part taxon-name-part-type="species" reg="pycnanthum">pycnanthum</tp:taxon-name-part></tp:taxon-name></italic>). Carpels 2. Fruits schizocarps with partially inflated seed locules, sometimes turning red during maturation, partitioning wall generally narrower than the seed locules; mericarps diverging from each other at less than 90°, wings straight to slightly convex on the proximal (vein-dense) side, curved on the distal side. Some fruits seedless and partially developed at maturity.</p><p>Five species showing a disjunct distribution between eastern and southeastern Asia (3 spp.) and eastern North America (2 spp.), a common biogeographic pattern among Northern Hemisphere plant groups (<xref ref-type="bibr" rid="B16">Donoghue and Smith 2004</xref>; <xref ref-type="bibr" rid="B32">Harris et al. 2013</xref>, <xref ref-type="bibr" rid="B30">2017</xref>; <xref ref-type="bibr" rid="B48">Li 1952</xref>; <xref ref-type="bibr" rid="B97">Wen 1999</xref>, <xref ref-type="bibr" rid="B98">2001</xref>; <xref ref-type="bibr" rid="B104">Xiang et al. 2015</xref>).</p><p>
            <bold><italic><tp:taxon-name><tp:taxon-name-part taxon-name-part-type="genus" reg="Acer">Acer</tp:taxon-name-part> <tp:taxon-name-part taxon-name-part-type="species" reg="laurinum">laurinum</tp:taxon-name-part></tp:taxon-name></italic></bold> Hasskarl, Tijdschr. Natuurl. Gesch. Physiol. 10: 138. 1843.</p><p>
            <italic><tp:taxon-name><tp:taxon-name-part taxon-name-part-type="genus" reg="Acer">Acer</tp:taxon-name-part> <tp:taxon-name-part taxon-name-part-type="species" reg="javanicum">javanicum</tp:taxon-name-part></tp:taxon-name></italic> Junghuhn, 1841</p><p>
            <italic><tp:taxon-name><tp:taxon-name-part taxon-name-part-type="genus" reg="Acer">Acer</tp:taxon-name-part> <tp:taxon-name-part taxon-name-part-type="species" reg="niveum">niveum</tp:taxon-name-part></tp:taxon-name></italic> Blume, 1847</p><p>
            <italic><tp:taxon-name><tp:taxon-name-part taxon-name-part-type="genus" reg="Acer">Acer</tp:taxon-name-part> <tp:taxon-name-part taxon-name-part-type="species" reg="cassiifolium">cassiifolium</tp:taxon-name-part></tp:taxon-name></italic> Blume, 1847 (as <italic>cassiaefolium</italic>)</p><p>
            <italic><tp:taxon-name><tp:taxon-name-part taxon-name-part-type="genus" reg="Acer">Acer</tp:taxon-name-part> <tp:taxon-name-part taxon-name-part-type="species" reg="philippinum">philippinum</tp:taxon-name-part></tp:taxon-name></italic> Merrill, 1906</p><p>
            <italic><tp:taxon-name><tp:taxon-name-part taxon-name-part-type="genus" reg="Acer">Acer</tp:taxon-name-part> <tp:taxon-name-part taxon-name-part-type="species" reg="garrettii">garrettii</tp:taxon-name-part></tp:taxon-name></italic> Craib, 1920</p><p>
            <italic><tp:taxon-name><tp:taxon-name-part taxon-name-part-type="genus" reg="Acer">Acer</tp:taxon-name-part> <tp:taxon-name-part taxon-name-part-type="species" reg="decandrum">decandrum</tp:taxon-name-part></tp:taxon-name></italic> Merrill, 1932</p><p>
            <italic><tp:taxon-name><tp:taxon-name-part taxon-name-part-type="genus" reg="Acer">Acer</tp:taxon-name-part> <tp:taxon-name-part taxon-name-part-type="species" reg="chionophyllum">chionophyllum</tp:taxon-name-part></tp:taxon-name></italic> Merrill, 1941</p><!--PageBreak--><p>
            <italic><tp:taxon-name><tp:taxon-name-part taxon-name-part-type="genus" reg="Acer">Acer</tp:taxon-name-part> <tp:taxon-name-part taxon-name-part-type="species" reg="longicarpum">longicarpum</tp:taxon-name-part></tp:taxon-name></italic> Hu &amp; W. C. Cheng, 1948</p><p>
            <italic><tp:taxon-name><tp:taxon-name-part taxon-name-part-type="genus" reg="Acer">Acer</tp:taxon-name-part> <tp:taxon-name-part taxon-name-part-type="species" reg="macropterum">macropterum</tp:taxon-name-part></tp:taxon-name></italic> T. Z. Hsu &amp; H. Sun, 1997</p><p>
            <bold><italic><tp:taxon-name><tp:taxon-name-part taxon-name-part-type="genus" reg="Acer">Acer</tp:taxon-name-part> <tp:taxon-name-part taxon-name-part-type="species" reg="pinnatinervium">pinnatinervium</tp:taxon-name-part></tp:taxon-name></italic></bold> Merrill, Brittonia 4: 109. 1941.</p><p>
            <italic><tp:taxon-name><tp:taxon-name-part taxon-name-part-type="genus" reg="Acer">Acer</tp:taxon-name-part> <tp:taxon-name-part taxon-name-part-type="species" reg="machilifolium">machilifolium</tp:taxon-name-part></tp:taxon-name></italic> Hu &amp; Cheng, 1948</p><p>
            <italic><tp:taxon-name><tp:taxon-name-part taxon-name-part-type="genus" reg="Acer">Acer</tp:taxon-name-part> <tp:taxon-name-part taxon-name-part-type="species" reg="jingdongense">jingdongense</tp:taxon-name-part></tp:taxon-name></italic> T. Z. Hsu, 1983</p><p>
            <bold><italic><tp:taxon-name><tp:taxon-name-part taxon-name-part-type="genus" reg="Acer">Acer</tp:taxon-name-part> <tp:taxon-name-part taxon-name-part-type="species" reg="pycnanthum">pycnanthum</tp:taxon-name-part></tp:taxon-name></italic></bold> K. Koch, Ann. Mus. Bot. Lugduno-Batavi 1: 250. 1864.</p><p>
            <bold><italic><tp:taxon-name><tp:taxon-name-part taxon-name-part-type="genus" reg="Acer">Acer</tp:taxon-name-part> <tp:taxon-name-part taxon-name-part-type="species" reg="rubrum">rubrum</tp:taxon-name-part></tp:taxon-name></italic></bold> Linnaeus, Sp. Pl. 1055. 1753.</p><p>
            <italic><tp:taxon-name><tp:taxon-name-part taxon-name-part-type="genus" reg="Acer">Acer</tp:taxon-name-part> <tp:taxon-name-part taxon-name-part-type="species" reg="carolinianum">carolinianum</tp:taxon-name-part></tp:taxon-name></italic> Walter, 1788</p><p>
            <italic><tp:taxon-name><tp:taxon-name-part taxon-name-part-type="genus" reg="Acer">Acer</tp:taxon-name-part> <tp:taxon-name-part taxon-name-part-type="species" reg="barbatum">barbatum</tp:taxon-name-part></tp:taxon-name></italic> Michaux, 1803, <italic>pro parte</italic></p><p>
            <italic><tp:taxon-name><tp:taxon-name-part taxon-name-part-type="genus" reg="Acer">Acer</tp:taxon-name-part> <tp:taxon-name-part taxon-name-part-type="species" reg="sanguineum">sanguineum</tp:taxon-name-part></tp:taxon-name></italic> Spach, 1834</p><p>
            <italic><tp:taxon-name><tp:taxon-name-part taxon-name-part-type="genus" reg="Saccharodendron">Saccharodendron</tp:taxon-name-part> <tp:taxon-name-part taxon-name-part-type="species" reg="barbatum">barbatum</tp:taxon-name-part></tp:taxon-name></italic> (Michaux) Nieuwland, 1914, <italic>pro parte</italic></p><p>
            <italic><tp:taxon-name><tp:taxon-name-part taxon-name-part-type="genus" reg="Rufacer">Rufacer</tp:taxon-name-part> <tp:taxon-name-part taxon-name-part-type="species" reg="carolinianum">carolinianum</tp:taxon-name-part></tp:taxon-name></italic> (Walter) Small, 1933</p><p>
            <italic><tp:taxon-name><tp:taxon-name-part taxon-name-part-type="genus" reg="Rufacer">Rufacer</tp:taxon-name-part> <tp:taxon-name-part taxon-name-part-type="species" reg="rubrum">rubrum</tp:taxon-name-part></tp:taxon-name></italic> (Linneaus) Small, 1933</p><p>
            <bold><italic><tp:taxon-name><tp:taxon-name-part taxon-name-part-type="genus" reg="Acer">Acer</tp:taxon-name-part> <tp:taxon-name-part taxon-name-part-type="species" reg="saccharinum">saccharinum</tp:taxon-name-part></tp:taxon-name></italic></bold> Linnaeus, Sp. Pl. 1055. 1753.</p><p>
            <italic><tp:taxon-name><tp:taxon-name-part taxon-name-part-type="genus" reg="Acer">Acer</tp:taxon-name-part> <tp:taxon-name-part taxon-name-part-type="species" reg="sylvestre">sylvestre</tp:taxon-name-part></tp:taxon-name></italic> Young, 1783</p><p>
            <italic><tp:taxon-name><tp:taxon-name-part taxon-name-part-type="genus" reg="Acer">Acer</tp:taxon-name-part> <tp:taxon-name-part taxon-name-part-type="species" reg="glaucum">glaucum</tp:taxon-name-part></tp:taxon-name></italic> Marshall, 1785</p><p>
            <tp:taxon-name><tp:taxon-name-part taxon-name-part-type="genus" reg="Acer">Acer</tp:taxon-name-part> <tp:taxon-name-part taxon-name-part-type="species" reg="rubrum">rubrum</tp:taxon-name-part> <tp:taxon-name-part taxon-name-part-type="authority">Linneaus</tp:taxon-name-part> <tp:taxon-name-part taxon-name-part-type="infraspecific-rank">var.</tp:taxon-name-part> <tp:taxon-name-part taxon-name-part-type="variety" reg="pallidum">pallidum</tp:taxon-name-part></tp:taxon-name> Aiton</p><p>
            <italic><tp:taxon-name><tp:taxon-name-part taxon-name-part-type="genus" reg="Acer">Acer</tp:taxon-name-part> <tp:taxon-name-part taxon-name-part-type="species" reg="dasycarpum">dasycarpum</tp:taxon-name-part></tp:taxon-name></italic> Ehrhart, 1789</p><p>
            <italic><tp:taxon-name><tp:taxon-name-part taxon-name-part-type="genus" reg="Acer">Acer</tp:taxon-name-part> <tp:taxon-name-part taxon-name-part-type="species" reg="eriocarpum">eriocarpum</tp:taxon-name-part></tp:taxon-name></italic> Michaux, 1803</p><p>
            <italic><tp:taxon-name><tp:taxon-name-part taxon-name-part-type="genus" reg="Acer">Acer</tp:taxon-name-part> <tp:taxon-name-part taxon-name-part-type="species" reg="tomentosum">tomentosum</tp:taxon-name-part></tp:taxon-name></italic> Steudel, 1821</p><p>
            <italic><tp:taxon-name><tp:taxon-name-part taxon-name-part-type="genus" reg="Acer">Acer</tp:taxon-name-part> <tp:taxon-name-part taxon-name-part-type="species" reg="coccineum">coccineum</tp:taxon-name-part></tp:taxon-name></italic> F. Michaux</p><p>
            <italic><tp:taxon-name><tp:taxon-name-part taxon-name-part-type="genus" reg="Saccharosphendamnus">Saccharosphendamnus</tp:taxon-name-part> <tp:taxon-name-part taxon-name-part-type="species" reg="saccharina">saccharina</tp:taxon-name-part></tp:taxon-name></italic> (Linnaeus) Nieuwland, 1914</p><p>
            <italic><tp:taxon-name><tp:taxon-name-part taxon-name-part-type="genus" reg="Argentacer">Argentacer</tp:taxon-name-part> <tp:taxon-name-part taxon-name-part-type="species" reg="saccharinum">saccharinum</tp:taxon-name-part></tp:taxon-name></italic> (Linnaeus) Small, 1933</p></tp:treatment-sec><ref-list><ref id="B16"><mixed-citation xmlns:xlink="http://www.w3.org/1999/xlink" xlink:type="simple">
          <person-group><name name-style="western"><surname>Donoghue</surname><given-names>MJ</given-names></name><name name-style="western"><surname>Smith</surname><given-names>SA</given-names></name></person-group> (<year>2004</year>) <article-title>Patterns in the assembly of the temperate forest around the Northern Hemisphere.</article-title> <source>Philosophical Transactions of the Royal Society of London: Biology</source> <volume>359</volume>: <fpage>1633</fpage>–<lpage>1644</lpage>. <ext-link xlink:type="simple" ext-link-type="doi" xlink:href="10.1098/rstb.2004.1538">https://doi.org/10.1098/rstb.2004.1538</ext-link></mixed-citation></ref><ref id="B32"><mixed-citation xmlns:xlink="http://www.w3.org/1999/xlink" xlink:type="simple">
          <person-group><name name-style="western"><surname>Harris</surname><given-names>AJ</given-names></name><name name-style="western"><surname>Wen</surname><given-names>J</given-names></name><name name-style="western"><surname>Xiang</surname><given-names>Q-Y</given-names></name></person-group> (<year>2013</year>) <article-title>Inferring the biogeographic origins of inter-continental disjunct endemics using a Bayes-DIVA approach.</article-title> <source>Journal of Systematics and Evolution</source> <volume>51</volume>: <fpage>117</fpage>–<lpage>133</lpage>. <ext-link xlink:type="simple" ext-link-type="doi" xlink:href="10.1111/jse.12007">https://doi.org/10.1111/jse.12007</ext-link></mixed-citation></ref><ref id="B30"><mixed-citation xmlns:xlink="http://www.w3.org/1999/xlink" xlink:type="simple">
          <person-group><name name-style="western"><surname>Harris</surname><given-names>AJ</given-names></name><name name-style="western"><surname>Chen</surname><given-names>P</given-names></name><name name-style="western"><surname>Xu</surname><given-names>X</given-names></name><name name-style="western"><surname>Yang</surname><given-names>X</given-names></name><name name-style="western"><surname>Wen</surname><given-names>J</given-names></name></person-group> (<year>2017</year>) The phylogeny of <tp:taxon-name><tp:taxon-name-part taxon-name-part-type="family">Staphyleaceae</tp:taxon-name-part></tp:taxon-name> reveals five major clades: Implications for generic delimitation and classical biogeographic disjunctions in the family. Journal of Systematics and Evolution. <ext-link xlink:type="simple" ext-link-type="doi" xlink:href="10.1111/jse.12236">https://doi.org/10.1111/jse.12236</ext-link></mixed-citation></ref><ref id="B48"><mixed-citation xmlns:xlink="http://www.w3.org/1999/xlink" xlink:type="simple">
          <person-group><name name-style="western"><surname>Li</surname><given-names>H-L</given-names></name></person-group> (<year>1952</year>) <article-title>Floristic relationships between eastern Asia and eastern North America.</article-title> <source>Transactions of the American Philosophical Society</source> <volume>42</volume>: <fpage>371</fpage>–<lpage>429</lpage>. <ext-link xlink:type="simple" ext-link-type="doi" xlink:href="10.2307/1005654">https://doi.org/10.2307/1005654</ext-link></mixed-citation></ref><ref id="B97"><mixed-citation xmlns:xlink="http://www.w3.org/1999/xlink" xlink:type="simple">
          <person-group><name name-style="western"><surname>Wen</surname><given-names>J</given-names></name></person-group> (<year>1999</year>) <article-title>Evolution of the eastern Asian and eastern North American disjunct distributions in flowering plants.</article-title> <source>Annual Review of Ecology and Systematics</source> <volume>30</volume>: <fpage>421</fpage>–<lpage>455</lpage>. <ext-link xlink:type="simple" ext-link-type="doi" xlink:href="10.1146/annurev.ecolsys.30.1.421">https://doi.org/10.1146/annurev.ecolsys.30.1.421</ext-link></mixed-citation></ref><ref id="B98"><mixed-citation xmlns:xlink="http://www.w3.org/1999/xlink" xlink:type="simple">
          <person-group><name name-style="western"><surname>Wen</surname><given-names>J</given-names></name></person-group> (<year>2001</year>) Evolution of Eastern Asian–Eastern North American biogeographic disjunctions: A few additional issues. International Journal of Plant Sciences 162: S117–S122. <ext-link xlink:type="simple" ext-link-type="doi" xlink:href="10.1086/322940">https://doi.org/10.1086/322940</ext-link></mixed-citation></ref><ref id="B104"><mixed-citation xmlns:xlink="http://www.w3.org/1999/xlink" xlink:type="simple">
          <person-group><name name-style="western"><surname>Xiang</surname><given-names>JY</given-names></name><name name-style="western"><surname>Wen</surname><given-names>J</given-names></name><name name-style="western"><surname>Peng</surname><given-names>H</given-names></name></person-group> (<year>2015</year>) <article-title>Evolution of the eastern Asian–North American biogeographic disjunctions in ferns and lycophytes.</article-title> <source>Journal of Systematics and Evolution,</source> <volume>53</volume>: <fpage>2</fpage>–<lpage>32</lpage>. <ext-link xlink:type="simple" ext-link-type="doi" xlink:href="10.1111/jse.12141">https://doi.org/10.1111/jse.12141</ext-link></mixed-citation></ref></ref-list></tp:taxon-treatment>
